# Supplementary material for: Purging of highly deleterious mutations through severe bottlenecks in Alpine ibex
Source: Nat Commun. 2020 Feb 21;11:1001. doi: 10.1038/s41467-020-14803-1 (PMC7035315; doi:10.1038/s41467-020-14803-1)
Supplement: Supplementary file 4 — Source Data [file 41467_2020_14803_MOESM4_ESM.xlsx]

## Sheet: Figure 1C
species	pi
Caae	0.00191198
Cafal	0.000768027
Cahi	0.00197535
Caib	0.000388911
Canu	0.0015133
Capy	0.000661387
Casi	0.00224324

## Sheet: Figure 1D
Sample	species	propROH
hi.PCGA06	Cahi	0.0304449
ib.GR0140_rh	Caib	0.135239
ib.GR0201_al	Caib	0.115725
ib.VS0079_wh	Caib	0.113724
ib.VS0081_wh	Caib	0.138779
ib.BE0010_br	Caib	0.0994505
ib.BE0283_br	Caib	0.110144
ib.BE0309_bo	Caib	0.135534
ib.BE0407_bo	Caib	0.185187
ib.BE0463_bo	Caib	0.0973396
ib.GPR21C_gp	Caib	0.0729787
ib.GPV05C_gp	Caib	0.111002
ib.GPV18C_gp	Caib	0.0982885
ib.GR0323_al	Caib	0.112964
ib.GR0442_al	Caib	0.122187
ib.NW0045_ob	Caib	0.154342
ib.NW0061_ob	Caib	0.140139
ib.OW0002_br	Caib	0.0831403
ib.UR0036_ob	Caib	0.214244
ib.VS0031_wh	Caib	0.125528
ib.VS0139_pl	Caib	0.0939191
ib.VS1121_pl	Caib	0.136031
ib.VS1124_pl	Caib	0.0582098
py.M518_sn	Capy	0.12624
py.Z5_hb	Capy	0.117104
ib.08S.12F_am	Caib	0.241802
ib.06S.12M_am	Caib	0.221218
ib.22S.12F_am	Caib	0.251388
fal.Cafal1	Cafal	0.22886
nu.ibx20	Canu	0
nu.ibx61	Canu	0.0543575
py.V53_vi	Capy	0.0199016
py.V66_vi	Capy	0.0488806
si.Casi1	Casi	0.0177929
si.Casi2	Casi	0.00640743
ib.GPO03D_gp	Caib	0.0947197
ib.GPO39B_gp	Caib	0.0629698
ib.GPV09K_gp	Caib	0.0696145
ib.GPV13G_gp	Caib	0.0809972
FRCH-AL-0002	Cahi	0.0385892
FRCH-SA-0001	Cahi	0.029719
IRCA-C3-1001	Caae	0.111594
IRCA-G2-5063	Caae	0.0273378
IRCA-I11-0001	Caae	0.156031
IRCA-I6-5237	Caae	0.0832085
IRCA-K12-0005	Caae	0.135577
IRCA-M12-0008	Caae	0.0152155
IRCH-B3-5031	Cahi	0
IRCH-C5-5206	Cahi	0.187292
IRCH-F3-5044	Cahi	0.0503518
IRCH-F4-5093	Cahi	0.15443
IRCH-G5-5185	Cahi	0
ITCH-SA-0001	Cahi	0.0225693
ITCH-SA-0005	Cahi	0.0163756
MOCH-AA10-2195	Cahi	0.0448154
MOCH-L10-3100	Cahi	0.186268
MOCH-Q15-1143	Cahi	0.266171
MOCH-R5-0037	Cahi	0.102148
MOCH-S8-2252	Cahi	0.229932
MOCH-V5-3059	Cahi	0.0056275

## Sheet: Figure 1E
Species	prop
Caib	0.294468
Caib	0.312227
Caib	0.303838
Caib	0.294513
Caib	0.299775
Caib	0.327518
Caib	0.301785
Caib	0.2772
Caib	0.280724
Caib	0.29556
Capy	0.247423
Capy	0.247423
Capy	0.247423
Capy	0.247423
Capy	0.247423
Capy	0.247423
Capy	0.247423
Capy	0.247423
Capy	0.247423
Capy	0.247423
Cafal	0.334478
Cafal	0.334478
Cafal	0.334478
Cafal	0.334478
Cafal	0.334478
Cafal	0.334478
Cafal	0.334478
Cafal	0.334478
Cafal	0.334478
Cafal	0.334478
Canu	0.176167
Canu	0.176167
Canu	0.176167
Canu	0.176167
Canu	0.176167
Canu	0.176167
Canu	0.176167
Canu	0.176167
Canu	0.176167
Canu	0.176167
Casi	0.173322
Casi	0.173322
Casi	0.173322
Casi	0.173322
Casi	0.173322
Casi	0.173322
Casi	0.173322
Casi	0.173322
Casi	0.173322
Casi	0.173322
Caae	0.183666
Caae	0.1877
Caae	0.194301
Caae	0.183666
Caae	0.177495
Caae	0.183368
Caae	0.194301
Caae	0.190324
Caae	0.183368
Caae	0.190753
Cahi	0.158527
Cahi	0.186131
Cahi	0.189044
Cahi	0.159725
Cahi	0.187537
Cahi	0.186703
Cahi	0.163312
Cahi	0.158551
Cahi	0.181658
Cahi	0.188006

## Sheet: Figure 2B
category	interval	percentage
high	[1,2)	24.3902
high	[2,3)	7.31707
high	[3,4)	7.31707
high	[4,5)	7.31707
high	[5,6)	2.43902
high	[6,7)	7.31707
high	[7,8)	4.87805
high	[9,10)	2.43902
high	[10,20)	1.70732
high	[20,30)	1.21951
high	[30,40)	0.487805
high	[40,50)	0.243902
moderate	[1,2)	7.5306
moderate	[2,3)	4.73656
moderate	[3,4)	3.91166
moderate	[4,5)	3.88505
moderate	[5,6)	3.32624
moderate	[6,7)	2.55455
moderate	[7,8)	3.13997
moderate	[8,9)	2.60777
moderate	[9,10)	2.18201
moderate	[10,20)	1.96115
moderate	[20,30)	1.5008
moderate	[30,40)	1.30921
moderate	[40,50)	1.01916
moderate	[50,58]	0.822246
modifier	[1,2)	5.14486
modifier	[2,3)	3.71573
modifier	[3,4)	3.46888
modifier	[4,5)	3.22203
modifier	[5,6)	2.88424
modifier	[6,7)	2.80629
modifier	[7,8)	2.59841
modifier	[8,9)	2.31259
modifier	[9,10)	2.49448
modifier	[10,20)	2.00208
modifier	[20,30)	1.65649
modifier	[30,40)	1.27062
modifier	[40,50)	1.1407
modifier	[50,58]	1.06535

## Sheet: Figure 2C
category	n	frequency	alternative_allele_count
high	18	0.375	1
high	14	0.291667	2
high	6	0.125	3
high	3	0.0625	4
high	6	0.125	6
high	1	0.0208333	7
moderate	2098	0.398481	1
moderate	1494	0.283761	2
moderate	608	0.11548	3
moderate	429	0.0814815	4
moderate	243	0.0461538	5
moderate	217	0.0412156	6
moderate	176	0.0334283	7
modifier	4086	0.365736	1
modifier	2980	0.266738	2
modifier	1390	0.124418	3
modifier	1063	0.0951486	4
modifier	572	0.0511994	5
modifier	573	0.0512889	6
modifier	508	0.0454708	7

## Sheet: Figure 2D
category	n	frequency	alternative_allele_count
high	14	0.538462	1
high	3	0.115385	2
high	3	0.115385	3
high	5	0.192308	4
high	1	0.0384615	5
moderate	637	0.234709	1
moderate	495	0.182388	2
moderate	407	0.149963	3
moderate	367	0.135225	4
moderate	272	0.100221	5
moderate	291	0.107222	6
moderate	245	0.0902727	7
modifier	1261	0.220416	1
modifier	998	0.174445	2
modifier	847	0.148051	3
modifier	740	0.129348	4
modifier	637	0.111344	5
modifier	609	0.10645	6
modifier	629	0.109946	7
high	11	0.44	1
high	4	0.16	2
high	3	0.12	3
high	2	0.08	4
high	2	0.08	5
high	1	0.04	6
high	2	0.08	7
moderate	638	0.230575	1
moderate	499	0.18034	2
moderate	423	0.152873	3
moderate	360	0.130105	4
moderate	309	0.111673	5
moderate	283	0.102277	6
moderate	255	0.0921576	7
modifier	1216	0.211515	1
modifier	989	0.17203	2
modifier	934	0.162463	3
modifier	870	0.151331	4
modifier	634	0.11028	5
modifier	549	0.0954949	6
modifier	557	0.0968864	7
high	14	0.56	1
high	4	0.16	2
high	3	0.12	3
high	3	0.12	4
high	1	0.04	7
moderate	629	0.23108	1
moderate	484	0.17781	2
moderate	410	0.150625	3
moderate	372	0.136664	4
moderate	292	0.107274	5
moderate	284	0.104335	6
moderate	251	0.0922116	7
modifier	1230	0.213913	1
modifier	1010	0.175652	2
modifier	866	0.150609	3
modifier	842	0.146435	4
modifier	643	0.111826	5
modifier	619	0.107652	6
modifier	540	0.093913	7
high	10	0.416667	1
high	8	0.333333	2
high	4	0.166667	3
high	1	0.0416667	4
high	1	0.0416667	5
moderate	594	0.228902	1
moderate	436	0.168015	2
moderate	409	0.157611	3
moderate	348	0.134104	4
moderate	272	0.104817	5
moderate	252	0.0971098	6
moderate	284	0.109441	7
modifier	1141	0.210555	1
modifier	926	0.17088	2
modifier	783	0.144492	3
modifier	755	0.139325	4
modifier	636	0.117365	5
modifier	574	0.105924	6
modifier	604	0.11146	7
high	12	0.5	1
high	4	0.166667	2
high	3	0.125	3
high	1	0.0416667	4
high	4	0.166667	5
moderate	575	0.219215	1
moderate	466	0.177659	2
moderate	415	0.158216	3
moderate	363	0.138391	4
moderate	275	0.104842	5
moderate	281	0.107129	6
moderate	248	0.0945482	7
modifier	1110	0.19864	1
modifier	1027	0.183787	2
modifier	848	0.151754	3
modifier	814	0.145669	4
modifier	643	0.115068	5
modifier	608	0.108805	6
modifier	538	0.0962777	7
high	5	0.227273	1
high	7	0.318182	2
high	6	0.272727	4
high	2	0.0909091	5
high	2	0.0909091	7
moderate	602	0.223543	1
moderate	497	0.184553	2
moderate	398	0.147791	3
moderate	378	0.140364	4
moderate	270	0.10026	5
moderate	286	0.106201	6
moderate	262	0.0972893	7
modifier	1196	0.213153	1
modifier	957	0.170558	2
modifier	785	0.139904	3
modifier	876	0.156122	4
modifier	625	0.111388	5
modifier	627	0.111745	6
modifier	545	0.0971306	7
high	9	0.409091	1
high	4	0.181818	2
high	2	0.0909091	3
high	5	0.227273	4
high	1	0.0454545	5
high	1	0.0454545	6
moderate	554	0.222848	1
moderate	412	0.165728	2
moderate	349	0.140386	3
moderate	364	0.14642	4
moderate	279	0.112228	5
moderate	264	0.106195	6
moderate	264	0.106195	7
modifier	1139	0.210614	1
modifier	904	0.16716	2
modifier	817	0.151072	3
modifier	801	0.148114	4
modifier	613	0.113351	5
modifier	582	0.107618	6
modifier	552	0.102071	7
high	8	0.363636	1
high	4	0.181818	2
high	2	0.0909091	3
high	2	0.0909091	4
high	3	0.136364	5
high	2	0.0909091	6
high	1	0.0454545	7
moderate	672	0.245974	1
moderate	457	0.167277	2
moderate	425	0.155564	3
moderate	362	0.132504	4
moderate	300	0.10981	5
moderate	277	0.101391	6
moderate	239	0.0874817	7
modifier	1300	0.223791	1
modifier	939	0.161646	2
modifier	900	0.154932	3
modifier	805	0.138578	4
modifier	631	0.108625	5
modifier	605	0.104149	6
modifier	629	0.10828	7
high	10	0.434783	1
high	5	0.217391	2
high	3	0.130435	3
high	1	0.0434783	4
high	2	0.0869565	5
high	1	0.0434783	6
high	1	0.0434783	7
moderate	616	0.228487	1
moderate	485	0.179896	2
moderate	383	0.142062	3
moderate	379	0.140579	4
moderate	300	0.111276	5
moderate	290	0.107567	6
moderate	243	0.0901335	7
modifier	1153	0.203782	1
modifier	1097	0.193885	2
modifier	823	0.145458	3
modifier	755	0.133439	4
modifier	628	0.110993	5
modifier	580	0.10251	6
modifier	622	0.109933	7
high	8	0.363636	1
high	6	0.272727	2
high	2	0.0909091	3
high	3	0.136364	4
high	2	0.0909091	5
high	1	0.0454545	6
moderate	583	0.224836	1
moderate	441	0.170073	2
moderate	393	0.151562	3
moderate	397	0.153105	4
moderate	275	0.106055	5
moderate	269	0.103741	6
moderate	235	0.0906286	7
modifier	1191	0.214517	1
modifier	996	0.179395	2
modifier	815	0.146794	3
modifier	792	0.142651	4
modifier	665	0.119777	5
modifier	557	0.100324	6
modifier	536	0.0965418	7
high	11	0.5	1
high	2	0.0909091	2
high	3	0.136364	3
high	1	0.0454545	4
high	3	0.136364	5
high	2	0.0909091	6
moderate	573	0.219456	1
moderate	430	0.164688	2
moderate	382	0.146304	3
moderate	384	0.14707	4
moderate	311	0.119111	5
moderate	277	0.10609	6
moderate	254	0.0972807	7
modifier	1227	0.223131	1
modifier	812	0.147663	2
modifier	823	0.149664	3
modifier	827	0.150391	4
modifier	676	0.122931	5
modifier	531	0.096563	6
modifier	603	0.109656	7
high	7	0.318182	1
high	9	0.409091	2
high	2	0.0909091	3
high	1	0.0454545	4
high	1	0.0454545	5
high	1	0.0454545	6
high	1	0.0454545	7
moderate	600	0.231392	1
moderate	437	0.168531	2
moderate	334	0.128808	3
moderate	381	0.146934	4
moderate	307	0.118396	5
moderate	266	0.102584	6
moderate	268	0.103355	7
modifier	1170	0.210925	1
modifier	974	0.17559	2
modifier	761	0.137191	3
modifier	787	0.141878	4
modifier	654	0.117902	5
modifier	610	0.109969	6
modifier	591	0.106544	7
high	10	0.434783	1
high	4	0.173913	2
high	5	0.217391	3
high	1	0.0434783	4
high	1	0.0434783	5
high	1	0.0434783	6
high	1	0.0434783	7
moderate	566	0.216113	1
moderate	472	0.180221	2
moderate	399	0.152348	3
moderate	364	0.138984	4
moderate	306	0.116838	5
moderate	263	0.10042	6
moderate	249	0.0950745	7
modifier	1192	0.211648	1
modifier	980	0.174006	2
modifier	888	0.15767	3
modifier	793	0.140803	4
modifier	672	0.119318	5
modifier	563	0.0999645	6
modifier	544	0.0965909	7
high	6	0.285714	1
high	5	0.238095	2
high	3	0.142857	3
high	3	0.142857	4
high	2	0.0952381	5
high	2	0.0952381	6
moderate	633	0.238598	1
moderate	448	0.168865	2
moderate	381	0.143611	3
moderate	371	0.139842	4
moderate	310	0.116849	5
moderate	272	0.102525	6
moderate	238	0.0897098	7
modifier	1240	0.223423	1
modifier	887	0.15982	2
modifier	880	0.158559	3
modifier	725	0.130631	4
modifier	650	0.117117	5
modifier	570	0.102703	6
modifier	598	0.107748	7
high	8	0.380952	1
high	5	0.238095	2
high	2	0.0952381	3
high	1	0.047619	4
high	2	0.0952381	5
high	2	0.0952381	6
high	1	0.047619	7
moderate	603	0.224164	1
moderate	486	0.180669	2
moderate	399	0.148327	3
moderate	375	0.139405	4
moderate	319	0.118587	5
moderate	276	0.102602	6
moderate	232	0.0862454	7
modifier	1266	0.2179	1
modifier	963	0.165749	2
modifier	889	0.153012	3
modifier	860	0.148021	4
modifier	608	0.104647	5
modifier	584	0.100516	6
modifier	640	0.110155	7
high	4	0.2	1
high	5	0.25	2
high	4	0.2	3
high	3	0.15	4
high	1	0.05	5
high	3	0.15	6
moderate	582	0.217489	1
moderate	467	0.174514	2
moderate	390	0.14574	3
moderate	391	0.146114	4
moderate	347	0.129671	5
moderate	284	0.106129	6
moderate	215	0.0803438	7
modifier	1217	0.212986	1
modifier	997	0.174484	2
modifier	816	0.142807	3
modifier	801	0.140182	4
modifier	660	0.115506	5
modifier	654	0.114456	6
modifier	569	0.09958	7
high	9	0.36	1
high	9	0.36	2
high	3	0.12	3
high	3	0.12	5
high	1	0.04	6
moderate	589	0.221679	1
moderate	469	0.176515	2
moderate	404	0.152051	3
moderate	359	0.135115	4
moderate	315	0.118555	5
moderate	272	0.102371	6
moderate	249	0.0937147	7
modifier	1260	0.221091	1
modifier	988	0.173364	2
modifier	843	0.147921	3
modifier	759	0.133181	4
modifier	619	0.108616	5
modifier	626	0.109844	6
modifier	604	0.105984	7
high	10	0.416667	1
high	5	0.208333	2
high	4	0.166667	3
high	5	0.208333	4
moderate	587	0.220428	1
moderate	483	0.181374	2
moderate	388	0.1457	3
moderate	368	0.13819	4
moderate	306	0.114908	5
moderate	271	0.101765	6
moderate	260	0.0976342	7
modifier	1177	0.211805	1
modifier	961	0.172935	2
modifier	835	0.150261	3
modifier	785	0.141263	4
modifier	644	0.11589	5
modifier	595	0.107072	6
modifier	560	0.100774	7
high	8	0.333333	1
high	5	0.208333	2
high	4	0.166667	3
high	2	0.0833333	4
high	3	0.125	6
high	2	0.0833333	7
moderate	637	0.233163	1
moderate	477	0.174597	2
moderate	413	0.151171	3
moderate	373	0.13653	4
moderate	301	0.110176	5
moderate	291	0.106515	6
moderate	240	0.0878477	7
modifier	1242	0.213586	1
modifier	1036	0.17816	2
modifier	901	0.154944	3
modifier	777	0.13362	4
modifier	636	0.109372	5
modifier	639	0.109888	6
modifier	584	0.10043	7
high	14	0.518519	1
high	6	0.222222	2
high	1	0.037037	3
high	1	0.037037	4
high	5	0.185185	5
moderate	643	0.239479	1
moderate	470	0.175047	2
moderate	368	0.137058	3
moderate	377	0.14041	4
moderate	285	0.106145	5
moderate	275	0.102421	6
moderate	267	0.0994413	7
modifier	1271	0.222631	1
modifier	1034	0.181118	2
modifier	811	0.142056	3
modifier	720	0.126117	4
modifier	642	0.112454	5
modifier	624	0.109301	6
modifier	607	0.106323	7
high	11	0.458333	1
high	8	0.333333	2
high	1	0.0416667	3
high	1	0.0416667	4
high	2	0.0833333	5
high	1	0.0416667	6
moderate	565	0.217391	1
moderate	464	0.17853	2
moderate	400	0.153905	3
moderate	356	0.136976	4
moderate	300	0.115429	5
moderate	257	0.0988842	6
moderate	257	0.0988842	7
modifier	1079	0.197728	1
modifier	975	0.17867	2
modifier	842	0.154297	3
modifier	797	0.146051	4
modifier	607	0.111233	5
modifier	571	0.104636	6
modifier	586	0.107385	7
high	8	0.363636	1
high	4	0.181818	2
high	3	0.136364	3
high	5	0.227273	4
high	1	0.0454545	5
high	1	0.0454545	7
moderate	607	0.221938	1
moderate	520	0.190128	2
moderate	417	0.152468	3
moderate	403	0.147349	4
moderate	289	0.105667	5
moderate	276	0.100914	6
moderate	223	0.0815356	7
modifier	1245	0.215361	1
modifier	1112	0.192354	2
modifier	808	0.139768	3
modifier	755	0.1306	4
modifier	614	0.10621	5
modifier	637	0.110189	6
modifier	610	0.105518	7
high	9	0.391304	1
high	7	0.304348	2
high	3	0.130435	3
high	1	0.0434783	4
high	1	0.0434783	6
high	2	0.0869565	7
moderate	626	0.233931	1
moderate	462	0.172646	2
moderate	375	0.140135	3
moderate	360	0.134529	4
moderate	324	0.121076	5
moderate	284	0.106129	6
moderate	245	0.0915546	7
modifier	1176	0.208511	1
modifier	958	0.169858	2
modifier	856	0.151773	3
modifier	760	0.134752	4
modifier	679	0.12039	5
modifier	605	0.10727	6
modifier	606	0.107447	7
high	12	0.5	1
high	2	0.0833333	2
high	3	0.125	3
high	2	0.0833333	4
high	4	0.166667	5
high	1	0.0416667	7
moderate	605	0.225915	1
moderate	454	0.169529	2
moderate	407	0.151979	3
moderate	385	0.143764	4
moderate	295	0.110157	5
moderate	279	0.104182	6
moderate	253	0.0944735	7
modifier	1146	0.203733	1
modifier	1008	0.1792	2
modifier	883	0.156978	3
modifier	801	0.1424	4
modifier	676	0.120178	5
modifier	569	0.101156	6
modifier	542	0.0963556	7
high	7	0.318182	1
high	5	0.227273	2
high	4	0.181818	3
high	3	0.136364	4
high	1	0.0454545	5
high	2	0.0909091	7
moderate	653	0.239897	1
moderate	485	0.178178	2
moderate	393	0.144379	3
moderate	346	0.127112	4
moderate	343	0.12601	5
moderate	258	0.0947832	6
moderate	244	0.08964	7
modifier	1255	0.218147	1
modifier	954	0.165827	2
modifier	930	0.161655	3
modifier	756	0.13141	4
modifier	664	0.115418	5
modifier	560	0.0973405	6
modifier	634	0.110203	7
high	11	0.44	1
high	6	0.24	2
high	6	0.24	3
high	1	0.04	4
high	1	0.04	7
moderate	633	0.234792	1
moderate	480	0.178042	2
moderate	379	0.140579	3
moderate	380	0.14095	4
moderate	306	0.113501	5
moderate	270	0.100148	6
moderate	248	0.0919881	7
modifier	1249	0.221375	1
modifier	945	0.167494	2
modifier	816	0.14463	3
modifier	778	0.137894	4
modifier	641	0.113612	5
modifier	605	0.107231	6
modifier	608	0.107763	7
high	6	0.3	1
high	2	0.1	2
high	6	0.3	3
high	1	0.05	4
high	3	0.15	5
high	1	0.05	6
high	1	0.05	7
moderate	598	0.221154	1
moderate	508	0.18787	2
moderate	419	0.154956	3
moderate	381	0.140902	4
moderate	311	0.115015	5
moderate	271	0.100222	6
moderate	216	0.0798817	7
modifier	1129	0.200035	1
modifier	1017	0.180191	2
modifier	895	0.158575	3
modifier	788	0.139617	4
modifier	677	0.11995	5
modifier	595	0.105422	6
modifier	543	0.0962084	7
high	9	0.428571	1
high	7	0.333333	2
high	3	0.142857	3
high	1	0.047619	4
high	1	0.047619	5
moderate	632	0.229818	1
moderate	478	0.173818	2
moderate	407	0.148	3
moderate	394	0.143273	4
moderate	307	0.111636	5
moderate	292	0.106182	6
moderate	240	0.0872727	7
modifier	1126	0.19894	1
modifier	1089	0.192403	2
modifier	791	0.139753	3
modifier	829	0.146466	4
modifier	641	0.113251	5
modifier	627	0.110777	6
modifier	557	0.0984099	7
high	8	0.333333	1
high	5	0.208333	2
high	4	0.166667	3
high	6	0.25	4
high	1	0.0416667	7
moderate	605	0.225578	1
moderate	478	0.178225	2
moderate	378	0.14094	3
moderate	354	0.131991	4
moderate	301	0.11223	5
moderate	331	0.123415	6
moderate	235	0.0876212	7
modifier	1291	0.230002	1
modifier	948	0.168894	2
modifier	793	0.141279	3
modifier	722	0.12863	4
modifier	667	0.118831	5
modifier	638	0.113665	6
modifier	554	0.0986994	7
high	10	0.454545	1
high	6	0.272727	2
high	2	0.0909091	3
high	2	0.0909091	4
high	1	0.0454545	5
high	1	0.0454545	6
moderate	593	0.224877	1
moderate	500	0.189609	2
moderate	383	0.145241	3
moderate	333	0.12628	4
moderate	295	0.11187	5
moderate	294	0.11149	6
moderate	239	0.0906333	7
modifier	1131	0.203308	1
modifier	983	0.176703	2
modifier	856	0.153874	3
modifier	750	0.134819	4
modifier	627	0.112709	5
modifier	623	0.11199	6
modifier	593	0.106597	7
high	10	0.4	1
high	1	0.04	2
high	5	0.2	3
high	3	0.12	4
high	3	0.12	5
high	2	0.08	6
high	1	0.04	7
moderate	593	0.225733	1
moderate	429	0.163304	2
moderate	408	0.15531	3
moderate	349	0.132851	4
moderate	321	0.122193	5
moderate	301	0.114579	6
moderate	226	0.0860297	7
modifier	1124	0.204699	1
modifier	952	0.173375	2
modifier	822	0.1497	3
modifier	775	0.14114	4
modifier	626	0.114005	5
modifier	630	0.114733	6
modifier	562	0.102349	7
high	15	0.576923	1
high	4	0.153846	3
high	6	0.230769	4
high	1	0.0384615	6
moderate	552	0.219396	1
moderate	424	0.168521	2
moderate	368	0.146264	3
moderate	365	0.145072	4
moderate	284	0.112878	5
moderate	286	0.113672	6
moderate	237	0.0941971	7
modifier	1056	0.199471	1
modifier	871	0.164526	2
modifier	847	0.159992	3
modifier	758	0.143181	4
modifier	672	0.126936	5
modifier	543	0.102569	6
modifier	547	0.103325	7
high	11	0.52381	1
high	1	0.047619	2
high	3	0.142857	3
high	4	0.190476	4
high	1	0.047619	5
high	1	0.047619	7
moderate	576	0.218017	1
moderate	453	0.171461	2
moderate	401	0.151779	3
moderate	358	0.135503	4
moderate	355	0.134368	5
moderate	266	0.100681	6
moderate	233	0.0881908	7
modifier	1112	0.202698	1
modifier	957	0.174444	2
modifier	870	0.158585	3
modifier	754	0.137441	4
modifier	639	0.116478	5
modifier	579	0.105541	6
modifier	575	0.104812	7
high	8	0.470588	1
high	2	0.117647	2
high	2	0.117647	3
high	2	0.117647	4
high	1	0.0588235	5
high	2	0.117647	6
moderate	550	0.215517	1
moderate	432	0.169279	2
moderate	384	0.15047	3
moderate	378	0.148119	4
moderate	275	0.107759	5
moderate	297	0.116379	6
moderate	236	0.0924765	7
modifier	1076	0.199629	1
modifier	907	0.168275	2
modifier	789	0.146382	3
modifier	808	0.149907	4
modifier	633	0.11744	5
modifier	600	0.111317	6
modifier	577	0.10705	7
high	9	0.409091	1
high	5	0.227273	2
high	3	0.136364	3
high	3	0.136364	5
high	1	0.0454545	6
high	1	0.0454545	7
moderate	639	0.239416	1
moderate	454	0.170101	2
moderate	403	0.150993	3
moderate	343	0.128513	4
moderate	330	0.123642	5
moderate	275	0.103035	6
moderate	225	0.0843012	7
modifier	1196	0.209788	1
modifier	977	0.171373	2
modifier	867	0.152079	3
modifier	778	0.136467	4
modifier	695	0.121908	5
modifier	571	0.100158	6
modifier	617	0.108227	7
high	9	0.428571	1
high	4	0.190476	2
high	2	0.0952381	3
high	1	0.047619	4
high	3	0.142857	5
high	1	0.047619	6
high	1	0.047619	7
moderate	542	0.218725	1
moderate	439	0.177159	2
moderate	341	0.137611	3
moderate	348	0.140436	4
moderate	268	0.108152	5
moderate	274	0.110573	6
moderate	266	0.107345	7
modifier	1099	0.207711	1
modifier	907	0.171423	2
modifier	763	0.144207	3
modifier	768	0.145152	4
modifier	577	0.109053	5
modifier	596	0.112644	6
modifier	581	0.109809	7
high	12	0.444444	1
high	6	0.222222	2
high	4	0.148148	3
high	1	0.037037	4
high	2	0.0740741	5
high	2	0.0740741	6
moderate	659	0.236965	1
moderate	464	0.166846	2
moderate	418	0.150306	3
moderate	396	0.142395	4
moderate	322	0.115786	5
moderate	262	0.0942107	6
moderate	260	0.0934915	7
modifier	1338	0.230213	1
modifier	976	0.167928	2
modifier	859	0.147798	3
modifier	720	0.123882	4
modifier	696	0.119752	5
modifier	608	0.104611	6
modifier	615	0.105816	7
high	10	0.434783	1
high	5	0.217391	2
high	2	0.0869565	3
high	2	0.0869565	4
high	1	0.0434783	5
high	2	0.0869565	6
high	1	0.0434783	7
moderate	606	0.227477	1
moderate	480	0.18018	2
moderate	383	0.143769	3
moderate	379	0.142267	4
moderate	313	0.117492	5
moderate	259	0.0972222	6
moderate	244	0.0915916	7
modifier	1158	0.206013	1
modifier	963	0.171322	2
modifier	882	0.156912	3
modifier	815	0.144992	4
modifier	630	0.11208	5
modifier	630	0.11208	6
modifier	543	0.096602	7
high	8	0.347826	1
high	6	0.26087	2
high	2	0.0869565	3
high	4	0.173913	4
high	2	0.0869565	5
high	1	0.0434783	7
moderate	616	0.234667	1
moderate	463	0.176381	2
moderate	357	0.136	3
moderate	361	0.137524	4
moderate	294	0.112	5
moderate	280	0.106667	6
moderate	254	0.0967619	7
modifier	1147	0.212211	1
modifier	928	0.171693	2
modifier	823	0.152266	3
modifier	751	0.138945	4
modifier	640	0.118409	5
modifier	567	0.104903	6
modifier	549	0.101573	7
high	8	0.333333	1
high	6	0.25	2
high	1	0.0416667	3
high	2	0.0833333	4
high	3	0.125	5
high	4	0.166667	6
moderate	653	0.23711	1
moderate	478	0.173566	2
moderate	400	0.145243	3
moderate	394	0.143065	4
moderate	309	0.1122	5
moderate	258	0.0936819	6
moderate	262	0.0951344	7
modifier	1332	0.228004	1
modifier	1022	0.17494	2
modifier	845	0.144642	3
modifier	806	0.137966	4
modifier	621	0.106299	5
modifier	630	0.10784	6
modifier	586	0.100308	7
high	10	0.454545	1
high	4	0.181818	2
high	2	0.0909091	3
high	3	0.136364	4
high	2	0.0909091	5
high	1	0.0454545	6
moderate	635	0.237561	1
moderate	474	0.177329	2
moderate	373	0.139544	3
moderate	361	0.135054	4
moderate	303	0.113356	5
moderate	283	0.105874	6
moderate	244	0.0912832	7
modifier	1236	0.217644	1
modifier	986	0.173622	2
modifier	813	0.143159	3
modifier	778	0.136996	4
modifier	672	0.118331	5
modifier	581	0.102307	6
modifier	613	0.107942	7
high	10	0.434783	1
high	3	0.130435	2
high	5	0.217391	3
high	3	0.130435	4
high	2	0.0869565	5
moderate	620	0.231085	1
moderate	459	0.171077	2
moderate	375	0.139769	3
moderate	418	0.155796	4
moderate	281	0.104734	5
moderate	278	0.103615	6
moderate	252	0.0939247	7
modifier	1220	0.2146	1
modifier	991	0.174318	2
modifier	878	0.154442	3
modifier	777	0.136675	4
modifier	613	0.107828	5
modifier	643	0.113105	6
modifier	563	0.0990325	7
high	8	0.347826	1
high	4	0.173913	2
high	6	0.26087	3
high	2	0.0869565	4
high	1	0.0434783	5
high	1	0.0434783	6
high	1	0.0434783	7
moderate	676	0.243428	1
moderate	475	0.171048	2
moderate	430	0.154843	3
moderate	366	0.131797	4
moderate	322	0.115952	5
moderate	287	0.103349	6
moderate	221	0.0795823	7
modifier	1338	0.231048	1
modifier	962	0.16612	2
modifier	838	0.144707	3
modifier	843	0.145571	4
modifier	640	0.110516	5
modifier	551	0.0951476	6
modifier	619	0.10689	7
high	12	0.461538	1
high	5	0.192308	2
high	6	0.230769	3
high	2	0.0769231	4
high	1	0.0384615	6
moderate	599	0.228801	1
moderate	446	0.170359	2
moderate	377	0.144003	3
moderate	380	0.145149	4
moderate	294	0.112299	5
moderate	271	0.103514	6
moderate	251	0.0958747	7
modifier	1196	0.215185	1
modifier	943	0.169665	2
modifier	794	0.142857	3
modifier	841	0.151313	4
modifier	630	0.11335	5
modifier	586	0.105434	6
modifier	568	0.102195	7
high	10	0.416667	1
high	3	0.125	2
high	3	0.125	3
high	6	0.25	4
high	1	0.0416667	6
high	1	0.0416667	7
moderate	670	0.240747	1
moderate	479	0.172116	2
moderate	407	0.146245	3
moderate	411	0.147682	4
moderate	281	0.10097	5
moderate	270	0.0970176	6
moderate	265	0.095221	7
modifier	1250	0.215629	1
modifier	1056	0.182163	2
modifier	896	0.154563	3
modifier	764	0.131792	4
modifier	676	0.116612	5
modifier	606	0.104537	6
modifier	549	0.0947042	7
high	13	0.52	1
high	4	0.16	2
high	2	0.08	3
high	4	0.16	4
high	2	0.08	5
moderate	633	0.234184	1
moderate	466	0.172401	2
moderate	403	0.149094	3
moderate	375	0.138735	4
moderate	287	0.106178	5
moderate	287	0.106178	6
moderate	252	0.0932297	7
modifier	1167	0.204701	1
modifier	1042	0.182775	2
modifier	900	0.157867	3
modifier	833	0.146115	4
modifier	615	0.107876	5
modifier	617	0.108227	6
modifier	527	0.0924399	7
high	8	0.333333	1
high	6	0.25	2
high	5	0.208333	3
high	3	0.125	4
high	2	0.0833333	6
moderate	565	0.215238	1
moderate	506	0.192762	2
moderate	375	0.142857	3
moderate	363	0.138286	4
moderate	299	0.113905	5
moderate	275	0.104762	6
moderate	242	0.0921905	7
modifier	1135	0.20674	1
modifier	995	0.181239	2
modifier	785	0.142987	3
modifier	761	0.138616	4
modifier	636	0.115847	5
modifier	648	0.118033	6
modifier	530	0.0965392	7
high	12	0.5	1
high	2	0.0833333	2
high	2	0.0833333	3
high	4	0.166667	4
high	2	0.0833333	5
high	1	0.0416667	6
high	1	0.0416667	7
moderate	632	0.23091	1
moderate	460	0.168067	2
moderate	424	0.154914	3
moderate	393	0.143588	4
moderate	316	0.115455	5
moderate	261	0.0953599	6
moderate	251	0.0917062	7
modifier	1213	0.21236	1
modifier	1038	0.181723	2
modifier	832	0.145658	3
modifier	769	0.134629	4
modifier	687	0.120273	5
modifier	635	0.111169	6
modifier	538	0.0941877	7
high	10	0.434783	1
high	5	0.217391	2
high	1	0.0434783	3
high	2	0.0869565	4
high	3	0.130435	5
high	1	0.0434783	6
high	1	0.0434783	7
moderate	622	0.230969	1
moderate	485	0.180097	2
moderate	357	0.132566	3
moderate	350	0.129967	4
moderate	307	0.113999	5
moderate	309	0.114742	6
moderate	263	0.0976606	7
modifier	1220	0.215016	1
modifier	1022	0.18012	2
modifier	818	0.144166	3
modifier	725	0.127776	4
modifier	650	0.114558	5
modifier	640	0.112795	6
modifier	599	0.105569	7
high	8	0.380952	1
high	5	0.238095	2
high	2	0.0952381	3
high	1	0.047619	4
high	2	0.0952381	5
high	2	0.0952381	6
high	1	0.047619	7
moderate	603	0.224164	1
moderate	486	0.180669	2
moderate	399	0.148327	3
moderate	375	0.139405	4
moderate	319	0.118587	5
moderate	276	0.102602	6
moderate	232	0.0862454	7
modifier	1266	0.2179	1
modifier	963	0.165749	2
modifier	889	0.153012	3
modifier	860	0.148021	4
modifier	608	0.104647	5
modifier	584	0.100516	6
modifier	640	0.110155	7
high	11	0.5	1
high	4	0.181818	2
high	3	0.136364	4
high	2	0.0909091	5
high	2	0.0909091	7
moderate	610	0.227697	1
moderate	476	0.177678	2
moderate	376	0.140351	3
moderate	394	0.14707	4
moderate	294	0.109742	5
moderate	267	0.0996641	6
moderate	262	0.0977977	7
modifier	1177	0.209096	1
modifier	927	0.164683	2
modifier	857	0.152247	3
modifier	870	0.154557	4
modifier	650	0.115473	5
modifier	581	0.103215	6
modifier	567	0.100728	7
high	7	0.333333	1
high	7	0.333333	2
high	4	0.190476	3
high	2	0.0952381	5
high	1	0.047619	7
moderate	563	0.215214	1
moderate	488	0.186544	2
moderate	378	0.144495	3
moderate	404	0.154434	4
moderate	277	0.105887	5
moderate	252	0.0963303	6
moderate	254	0.0970948	7
modifier	1083	0.200259	1
modifier	964	0.178254	2
modifier	797	0.147374	3
modifier	791	0.146265	4
modifier	622	0.115015	5
modifier	582	0.107618	6
modifier	569	0.105214	7
high	13	0.464286	1
high	6	0.214286	2
high	4	0.142857	3
high	3	0.107143	4
high	2	0.0714286	6
moderate	647	0.231319	1
moderate	515	0.184126	2
moderate	420	0.150161	3
moderate	400	0.14301	4
moderate	291	0.10404	5
moderate	286	0.102252	6
moderate	238	0.0850912	7
modifier	1307	0.222279	1
modifier	1030	0.17517	2
modifier	882	0.15	3
modifier	792	0.134694	4
modifier	646	0.109864	5
modifier	639	0.108673	6
modifier	584	0.0993197	7
high	12	0.48	1
high	6	0.24	2
high	3	0.12	3
high	1	0.04	4
high	2	0.08	5
high	1	0.04	7
moderate	655	0.239051	1
moderate	466	0.170073	2
moderate	395	0.144161	3
moderate	378	0.137956	4
moderate	300	0.109489	5
moderate	293	0.106934	6
moderate	253	0.0923358	7
modifier	1209	0.21319	1
modifier	980	0.172809	2
modifier	878	0.154823	3
modifier	789	0.139129	4
modifier	594	0.104743	5
modifier	659	0.116205	6
modifier	562	0.0991007	7
high	7	0.318182	1
high	4	0.181818	2
high	4	0.181818	3
high	2	0.0909091	4
high	4	0.181818	5
high	1	0.0454545	6
moderate	545	0.216959	1
moderate	438	0.174363	2
moderate	361	0.14371	3
moderate	358	0.142516	4
moderate	300	0.119427	5
moderate	254	0.101115	6
moderate	256	0.101911	7
modifier	1100	0.203968	1
modifier	896	0.166141	2
modifier	854	0.158353	3
modifier	727	0.134804	4
modifier	657	0.121825	5
modifier	596	0.110514	6
modifier	563	0.104395	7
high	10	0.454545	1
high	4	0.181818	2
high	1	0.0454545	3
high	2	0.0909091	4
high	2	0.0909091	5
high	3	0.136364	6
moderate	575	0.22056	1
moderate	450	0.172612	2
moderate	399	0.153049	3
moderate	372	0.142693	4
moderate	276	0.105869	5
moderate	269	0.103184	6
moderate	266	0.102033	7
modifier	1079	0.196503	1
modifier	978	0.17811	2
modifier	809	0.147332	3
modifier	839	0.152795	4
modifier	640	0.116554	5
modifier	568	0.103442	6
modifier	578	0.105263	7
high	12	0.5	1
high	4	0.166667	2
high	4	0.166667	3
high	1	0.0416667	4
high	1	0.0416667	5
high	2	0.0833333	6
moderate	644	0.238519	1
moderate	453	0.167778	2
moderate	367	0.135926	3
moderate	401	0.148519	4
moderate	283	0.104815	5
moderate	258	0.0955556	6
moderate	294	0.108889	7
modifier	1326	0.232999	1
modifier	963	0.169215	2
modifier	771	0.135477	3
modifier	784	0.137761	4
modifier	628	0.11035	5
modifier	569	0.0999824	6
modifier	650	0.114215	7
high	6	0.272727	1
high	5	0.227273	2
high	5	0.227273	3
high	2	0.0909091	4
high	4	0.181818	5
moderate	646	0.239348	1
moderate	474	0.175621	2
moderate	380	0.140793	3
moderate	388	0.143757	4
moderate	303	0.112264	5
moderate	257	0.0952205	6
moderate	251	0.0929974	7
modifier	1190	0.20947	1
modifier	927	0.163175	2
modifier	902	0.158775	3
modifier	822	0.144693	4
modifier	651	0.114593	5
modifier	588	0.103503	6
modifier	601	0.105791	7
high	3	0.157895	1
high	9	0.473684	2
high	3	0.157895	3
high	1	0.0526316	4
high	2	0.105263	5
high	1	0.0526316	6
moderate	590	0.218519	1
moderate	497	0.184074	2
moderate	422	0.156296	3
moderate	349	0.129259	4
moderate	309	0.114444	5
moderate	292	0.108148	6
moderate	241	0.0892593	7
modifier	1080	0.195228	1
modifier	1044	0.18872	2
modifier	868	0.156905	3
modifier	768	0.138829	4
modifier	649	0.117317	5
modifier	579	0.104664	6
modifier	544	0.0983369	7
high	6	0.285714	1
high	5	0.238095	2
high	4	0.190476	3
high	3	0.142857	4
high	1	0.047619	5
high	2	0.0952381	7
moderate	556	0.213928	1
moderate	478	0.183917	2
moderate	404	0.155444	3
moderate	343	0.131974	4
moderate	317	0.12197	5
moderate	263	0.101193	6
moderate	238	0.0915737	7
modifier	1138	0.207248	1
modifier	906	0.164997	2
modifier	895	0.162994	3
modifier	727	0.132398	4
modifier	668	0.121654	5
modifier	614	0.111819	6
modifier	543	0.0988891	7
high	5	0.227273	1
high	5	0.227273	2
high	7	0.318182	3
high	2	0.0909091	5
high	2	0.0909091	6
high	1	0.0454545	7
moderate	622	0.228929	1
moderate	485	0.178506	2
moderate	415	0.152742	3
moderate	396	0.145749	4
moderate	286	0.105263	5
moderate	246	0.090541	6
moderate	267	0.0982702	7
modifier	1256	0.217226	1
modifier	989	0.171048	2
modifier	880	0.152196	3
modifier	758	0.131097	4
modifier	711	0.122968	5
modifier	595	0.102906	6
modifier	593	0.10256	7
high	9	0.391304	1
high	3	0.130435	2
high	1	0.0434783	3
high	6	0.26087	4
high	4	0.173913	5
moderate	552	0.221065	1
moderate	400	0.160192	2
moderate	371	0.148578	3
moderate	369	0.147777	4
moderate	273	0.109331	5
moderate	284	0.113736	6
moderate	248	0.0993192	7
modifier	1135	0.21132	1
modifier	898	0.167194	2
modifier	822	0.153044	3
modifier	750	0.139639	4
modifier	630	0.117297	5
modifier	533	0.0992366	6
modifier	603	0.11227	7
high	9	0.375	1
high	5	0.208333	2
high	2	0.0833333	3
high	3	0.125	4
high	4	0.166667	5
high	1	0.0416667	7
moderate	707	0.250354	1
moderate	479	0.169618	2
moderate	429	0.151912	3
moderate	369	0.130666	4
moderate	313	0.110836	5
moderate	279	0.098796	6
moderate	248	0.0878187	7
modifier	1285	0.216658	1
modifier	1000	0.168606	2
modifier	946	0.159501	3
modifier	798	0.134547	4
modifier	679	0.114483	5
modifier	585	0.0986343	6
modifier	638	0.10757	7
high	12	0.461538	1
high	4	0.153846	2
high	6	0.230769	3
high	2	0.0769231	4
high	1	0.0384615	6
high	1	0.0384615	7
moderate	644	0.237551	1
moderate	441	0.162671	2
moderate	394	0.145334	3
moderate	402	0.148285	4
moderate	298	0.109923	5
moderate	265	0.0977499	6
moderate	267	0.0984876	7
modifier	1243	0.218338	1
modifier	975	0.171263	2
modifier	847	0.148779	3
modifier	807	0.141753	4
modifier	649	0.114	5
modifier	540	0.0948533	6
modifier	632	0.111014	7
high	9	0.375	1
high	5	0.208333	2
high	3	0.125	3
high	4	0.166667	4
high	1	0.0416667	5
high	2	0.0833333	7
moderate	618	0.234802	1
moderate	406	0.154255	2
moderate	389	0.147796	3
moderate	344	0.130699	4
moderate	299	0.113602	5
moderate	285	0.108283	6
moderate	291	0.110562	7
modifier	1221	0.2187	1
modifier	995	0.17822	2
modifier	788	0.141143	3
modifier	770	0.137919	4
modifier	613	0.109798	5
modifier	588	0.10532	6
modifier	608	0.108902	7
high	2	0.105263	1
high	6	0.315789	2
high	6	0.315789	3
high	1	0.0526316	4
high	1	0.0526316	6
high	3	0.157895	7
moderate	573	0.222352	1
moderate	451	0.17501	2
moderate	396	0.153667	3
moderate	370	0.143578	4
moderate	267	0.103609	5
moderate	289	0.112146	6
moderate	231	0.0896391	7
modifier	1140	0.211542	1
modifier	934	0.173316	2
modifier	770	0.142884	3
modifier	734	0.136203	4
modifier	671	0.124513	5
modifier	580	0.107627	6
modifier	560	0.103915	7
high	10	0.454545	1
high	2	0.0909091	2
high	4	0.181818	3
high	2	0.0909091	4
high	1	0.0454545	5
high	2	0.0909091	6
high	1	0.0454545	7
moderate	628	0.23182	1
moderate	508	0.187523	2
moderate	362	0.133629	3
moderate	391	0.144334	4
moderate	302	0.11148	5
moderate	291	0.10742	6
moderate	227	0.0837948	7
modifier	1235	0.214075	1
modifier	1054	0.182701	2
modifier	830	0.143872	3
modifier	777	0.134685	4
modifier	643	0.111458	5
modifier	610	0.105738	6
modifier	620	0.107471	7
high	10	0.416667	1
high	6	0.25	2
high	2	0.0833333	3
high	1	0.0416667	4
high	4	0.166667	5
high	1	0.0416667	6
moderate	641	0.23191	1
moderate	525	0.189942	2
moderate	408	0.147612	3
moderate	377	0.136397	4
moderate	289	0.104559	5
moderate	287	0.103835	6
moderate	237	0.0857453	7
modifier	1171	0.202911	1
modifier	1032	0.178825	2
modifier	953	0.165136	3
modifier	802	0.138971	4
modifier	671	0.116271	5
modifier	651	0.112805	6
modifier	491	0.0850806	7
high	8	0.380952	1
high	5	0.238095	2
high	3	0.142857	3
high	2	0.0952381	4
high	3	0.142857	5
moderate	675	0.243594	1
moderate	492	0.177553	2
moderate	413	0.149044	3
moderate	415	0.149765	4
moderate	294	0.106099	5
moderate	258	0.0931072	6
moderate	224	0.0808372	7
modifier	1203	0.209765	1
modifier	1034	0.180296	2
modifier	834	0.145423	3
modifier	842	0.146818	4
modifier	661	0.115257	5
modifier	590	0.102877	6
modifier	571	0.0995641	7
high	10	0.434783	1
high	6	0.26087	2
high	3	0.130435	3
high	3	0.130435	5
high	1	0.0434783	6
moderate	627	0.232653	1
moderate	463	0.1718	2
moderate	407	0.15102	3
moderate	357	0.132468	4
moderate	307	0.113915	5
moderate	296	0.109833	6
moderate	238	0.0883117	7
modifier	1183	0.209603	1
modifier	986	0.174699	2
modifier	860	0.152374	3
modifier	786	0.139263	4
modifier	621	0.110028	5
modifier	554	0.0981573	6
modifier	654	0.115875	7
high	10	0.454545	1
high	5	0.227273	2
high	3	0.136364	3
high	2	0.0909091	4
high	1	0.0454545	5
high	1	0.0454545	6
moderate	595	0.224613	1
moderate	460	0.17365	2
moderate	403	0.152133	3
moderate	336	0.12684	4
moderate	300	0.11325	5
moderate	292	0.11023	6
moderate	263	0.0992827	7
modifier	1216	0.218509	1
modifier	930	0.167116	2
modifier	836	0.150225	3
modifier	718	0.129021	4
modifier	673	0.120934	5
modifier	598	0.107457	6
modifier	594	0.106739	7
high	7	0.291667	1
high	8	0.333333	2
high	4	0.166667	3
high	2	0.0833333	4
high	2	0.0833333	5
high	1	0.0416667	6
moderate	614	0.225156	1
moderate	476	0.174551	2
moderate	448	0.164283	3
moderate	380	0.139347	4
moderate	325	0.119179	5
moderate	253	0.0927759	6
moderate	231	0.0847085	7
modifier	1180	0.204364	1
modifier	998	0.172844	2
modifier	917	0.158815	3
modifier	895	0.155005	4
modifier	654	0.113266	5
modifier	560	0.0969865	6
modifier	570	0.0987184	7
high	9	0.473684	1
high	3	0.157895	2
high	1	0.0526316	3
high	2	0.105263	4
high	1	0.0526316	5
high	2	0.105263	6
high	1	0.0526316	7
moderate	573	0.214046	1
moderate	493	0.184161	2
moderate	394	0.14718	3
moderate	387	0.144565	4
moderate	289	0.107957	5
moderate	291	0.108704	6
moderate	250	0.0933881	7
modifier	1163	0.206315	1
modifier	975	0.172964	2
modifier	883	0.156644	3
modifier	805	0.142806	4
modifier	657	0.116551	5
modifier	594	0.105375	6
modifier	560	0.0993436	7
high	7	0.35	1
high	4	0.2	2
high	2	0.1	3
high	4	0.2	4
high	1	0.05	5
high	1	0.05	6
high	1	0.05	7
moderate	575	0.22549	1
moderate	431	0.16902	2
moderate	351	0.137647	3
moderate	393	0.154118	4
moderate	279	0.109412	5
moderate	258	0.101176	6
moderate	263	0.103137	7
modifier	1175	0.218645	1
modifier	889	0.165426	2
modifier	779	0.144957	3
modifier	748	0.139189	4
modifier	607	0.112951	5
modifier	608	0.113137	6
modifier	568	0.105694	7
high	15	0.517241	1
high	6	0.206897	2
high	1	0.0344828	3
high	2	0.0689655	4
high	2	0.0689655	5
high	1	0.0344828	6
high	2	0.0689655	7
moderate	614	0.227155	1
moderate	456	0.168701	2
moderate	391	0.144654	3
moderate	390	0.144284	4
moderate	337	0.124676	5
moderate	261	0.0965594	6
moderate	254	0.0939697	7
modifier	1217	0.212837	1
modifier	1064	0.186079	2
modifier	856	0.149703	3
modifier	728	0.127317	4
modifier	686	0.119972	5
modifier	607	0.106156	6
modifier	560	0.0979363	7
high	12	0.48	1
high	3	0.12	2
high	4	0.16	3
high	3	0.12	4
high	2	0.08	5
high	1	0.04	6
moderate	578	0.227112	1
moderate	439	0.172495	2
moderate	369	0.14499	3
moderate	357	0.140275	4
moderate	299	0.117485	5
moderate	262	0.102947	6
moderate	241	0.0946955	7
modifier	1112	0.206346	1
modifier	940	0.174429	2
modifier	805	0.149378	3
modifier	728	0.13509	4
modifier	610	0.113194	5
modifier	612	0.113565	6
modifier	582	0.107998	7
high	9	0.391304	1
high	3	0.130435	2
high	5	0.217391	3
high	2	0.0869565	4
high	2	0.0869565	5
high	1	0.0434783	6
high	1	0.0434783	7
moderate	577	0.223125	1
moderate	445	0.17208	2
moderate	382	0.147718	3
moderate	372	0.143852	4
moderate	284	0.109822	5
moderate	262	0.101315	6
moderate	264	0.102088	7
modifier	1122	0.205306	1
modifier	895	0.163769	2
modifier	860	0.157365	3
modifier	745	0.136322	4
modifier	689	0.126075	5
modifier	574	0.105032	6
modifier	580	0.10613	7
high	13	0.541667	1
high	4	0.166667	2
high	3	0.125	3
high	3	0.125	4
high	1	0.0416667	5
moderate	601	0.234491	1
moderate	412	0.160749	2
moderate	366	0.142801	3
moderate	356	0.1389	4
moderate	276	0.107686	5
moderate	279	0.108857	6
moderate	273	0.106516	7
modifier	1165	0.215064	1
modifier	891	0.164482	2
modifier	791	0.146022	3
modifier	808	0.14916	4
modifier	608	0.112239	5
modifier	557	0.102824	6
modifier	597	0.110209	7
high	10	0.47619	1
high	4	0.190476	2
high	2	0.0952381	3
high	1	0.047619	4
high	3	0.142857	5
high	1	0.047619	6
moderate	620	0.232908	1
moderate	462	0.173554	2
moderate	407	0.152893	3
moderate	318	0.119459	4
moderate	333	0.125094	5
moderate	259	0.0972953	6
moderate	263	0.0987979	7
modifier	1134	0.204952	1
modifier	964	0.174227	2
modifier	824	0.148925	3
modifier	808	0.146033	4
modifier	616	0.111332	5
modifier	585	0.105729	6
modifier	602	0.108802	7
high	10	0.384615	1
high	9	0.346154	2
high	2	0.0769231	3
high	3	0.115385	4
high	2	0.0769231	5
moderate	551	0.213981	1
moderate	432	0.167767	2
moderate	411	0.159612	3
moderate	365	0.141748	4
moderate	325	0.126214	5
moderate	242	0.0939806	6
moderate	249	0.096699	7
modifier	1079	0.197042	1
modifier	1003	0.183163	2
modifier	872	0.15924	3
modifier	750	0.136961	4
modifier	648	0.118335	5
modifier	577	0.105369	6
modifier	547	0.0998904	7
high	14	0.538462	1
high	5	0.192308	2
high	4	0.153846	3
high	1	0.0384615	5
high	2	0.0769231	6
moderate	632	0.228241	1
moderate	520	0.187793	2
moderate	408	0.147346	3
moderate	363	0.131094	4
moderate	295	0.106537	5
moderate	305	0.110148	6
moderate	246	0.0888407	7
modifier	1293	0.222012	1
modifier	1010	0.17342	2
modifier	853	0.146463	3
modifier	733	0.125859	4
modifier	671	0.115213	5
modifier	646	0.11092	6
modifier	618	0.106113	7
high	7	0.411765	1
high	3	0.176471	2
high	4	0.235294	3
high	2	0.117647	4
high	1	0.0588235	5
moderate	519	0.202024	1
moderate	451	0.175555	2
moderate	405	0.157649	3
moderate	396	0.154146	4
moderate	315	0.122616	5
moderate	264	0.102764	6
moderate	219	0.0852472	7
modifier	1119	0.207031	1
modifier	862	0.159482	2
modifier	900	0.166512	3
modifier	767	0.141906	4
modifier	600	0.111008	5
modifier	586	0.108418	6
modifier	571	0.105643	7
high	5	0.227273	1
high	7	0.318182	2
high	6	0.272727	4
high	2	0.0909091	5
high	2	0.0909091	7
moderate	602	0.223543	1
moderate	497	0.184553	2
moderate	398	0.147791	3
moderate	378	0.140364	4
moderate	270	0.10026	5
moderate	286	0.106201	6
moderate	262	0.0972893	7
modifier	1196	0.213153	1
modifier	957	0.170558	2
modifier	785	0.139904	3
modifier	876	0.156122	4
modifier	625	0.111388	5
modifier	627	0.111745	6
modifier	545	0.0971306	7
high	8	0.380952	1
high	4	0.190476	2
high	2	0.0952381	3
high	3	0.142857	4
high	2	0.0952381	5
high	2	0.0952381	6
moderate	656	0.240646	1
moderate	500	0.183419	2
moderate	391	0.143434	3
moderate	382	0.140132	4
moderate	273	0.100147	5
moderate	284	0.104182	6
moderate	240	0.0880411	7
modifier	1144	0.200491	1
modifier	1067	0.186996	2
modifier	846	0.148265	3
modifier	847	0.14844	4
modifier	638	0.111812	5
modifier	613	0.107431	6
modifier	551	0.096565	7
high	6	0.272727	1
high	5	0.227273	2
high	4	0.181818	3
high	2	0.0909091	4
high	1	0.0454545	5
high	3	0.136364	6
high	1	0.0454545	7
moderate	599	0.226894	1
moderate	446	0.168939	2
moderate	366	0.138636	3
moderate	397	0.150379	4
moderate	311	0.117803	5
moderate	262	0.0992424	6
moderate	259	0.0981061	7
modifier	1157	0.208393	1
modifier	980	0.176513	2
modifier	865	0.1558	3
modifier	735	0.132385	4
modifier	639	0.115094	5
modifier	614	0.110591	6
modifier	562	0.101225	7
high	12	0.48	1
high	3	0.12	2
high	6	0.24	3
high	2	0.08	4
high	2	0.08	6
moderate	608	0.224106	1
moderate	494	0.182086	2
moderate	414	0.152599	3
moderate	362	0.133432	4
moderate	303	0.111684	5
moderate	284	0.104681	6
moderate	248	0.0914117	7
modifier	1230	0.215298	1
modifier	1018	0.17819	2
modifier	825	0.144407	3
modifier	775	0.135656	4
modifier	652	0.114126	5
modifier	621	0.108699	6
modifier	592	0.103623	7
high	9	0.391304	1
high	3	0.130435	2
high	6	0.26087	3
high	4	0.173913	4
high	1	0.0434783	6
moderate	605	0.225494	1
moderate	486	0.181141	2
moderate	381	0.142005	3
moderate	416	0.15505	4
moderate	295	0.109952	5
moderate	269	0.100261	6
moderate	231	0.0860977	7
modifier	1202	0.214758	1
modifier	979	0.174915	2
modifier	803	0.14347	3
modifier	796	0.142219	4
modifier	604	0.107915	5
modifier	616	0.110059	6
modifier	597	0.106664	7
high	9	0.375	1
high	4	0.166667	2
high	4	0.166667	3
high	4	0.166667	4
high	1	0.0416667	5
high	1	0.0416667	6
high	1	0.0416667	7
moderate	633	0.231698	1
moderate	506	0.185212	2
moderate	394	0.144217	3
moderate	376	0.137628	4
moderate	307	0.112372	5
moderate	306	0.112006	6
moderate	210	0.0768668	7
modifier	1207	0.212837	1
modifier	984	0.173514	2
modifier	859	0.151472	3
modifier	790	0.139305	4
modifier	677	0.119379	5
modifier	575	0.101393	6
modifier	579	0.102098	7
high	13	0.5	1
high	7	0.269231	2
high	3	0.115385	3
high	1	0.0384615	4
high	1	0.0384615	5
high	1	0.0384615	7
moderate	619	0.23097	1
moderate	470	0.175373	2
moderate	400	0.149254	3
moderate	370	0.13806	4
moderate	318	0.118657	5
moderate	248	0.0925373	6
moderate	255	0.0951493	7
modifier	1223	0.214148	1
modifier	1008	0.176501	2
modifier	867	0.151812	3
modifier	779	0.136403	4
modifier	671	0.117493	5
modifier	581	0.101733	6
modifier	582	0.101909	7
high	14	0.56	1
high	5	0.2	3
high	2	0.08	4
high	4	0.16	5
moderate	659	0.239201	1
moderate	455	0.165154	2
moderate	456	0.165517	3
moderate	385	0.139746	4
moderate	321	0.116515	5
moderate	269	0.0976407	6
moderate	210	0.076225	7
modifier	1267	0.213948	1
modifier	1054	0.17798	2
modifier	939	0.158561	3
modifier	749	0.126478	4
modifier	670	0.113137	5
modifier	639	0.107903	6
modifier	604	0.101993	7
high	8	0.380952	1
high	6	0.285714	2
high	2	0.0952381	3
high	4	0.190476	4
high	1	0.047619	7
moderate	599	0.221115	1
moderate	483	0.178295	2
moderate	414	0.152824	3
moderate	388	0.143226	4
moderate	335	0.123662	5
moderate	254	0.0937615	6
moderate	236	0.087117	7
modifier	1176	0.205918	1
modifier	1053	0.184381	2
modifier	848	0.148485	3
modifier	738	0.129224	4
modifier	705	0.123446	5
modifier	589	0.103134	6
modifier	602	0.105411	7
high	8	0.380952	1
high	4	0.190476	2
high	5	0.238095	3
high	3	0.142857	4
high	1	0.047619	6
moderate	632	0.232609	1
moderate	486	0.178874	2
moderate	387	0.142437	3
moderate	394	0.145013	4
moderate	331	0.121826	5
moderate	235	0.0864925	6
moderate	252	0.0927494	7
modifier	1157	0.204092	1
modifier	1053	0.185747	2
modifier	846	0.149233	3
modifier	768	0.135474	4
modifier	676	0.119245	5
modifier	592	0.104428	6
modifier	577	0.101782	7
high	9	0.391304	1
high	6	0.26087	2
high	2	0.0869565	3
high	3	0.130435	4
high	1	0.0434783	5
high	2	0.0869565	7
moderate	610	0.230973	1
moderate	449	0.170011	2
moderate	390	0.147671	3
moderate	345	0.130632	4
moderate	302	0.114351	5
moderate	304	0.115108	6
moderate	241	0.0912533	7
modifier	1166	0.205934	1
modifier	1047	0.184917	2
modifier	831	0.146768	3
modifier	765	0.135111	4
modifier	679	0.119922	5
modifier	625	0.110385	6
modifier	549	0.0969622	7
high	10	0.4	1
high	4	0.16	2
high	4	0.16	3
high	2	0.08	4
high	3	0.12	5
high	1	0.04	6
high	1	0.04	7
moderate	662	0.24419	1
moderate	421	0.155293	2
moderate	398	0.146809	3
moderate	369	0.136112	4
moderate	334	0.123202	5
moderate	254	0.0936924	6
moderate	273	0.100701	7
modifier	1213	0.214614	1
modifier	951	0.168259	2
modifier	838	0.148266	3
modifier	786	0.139066	4
modifier	687	0.12155	5
modifier	601	0.106334	6
modifier	576	0.101911	7
high	8	0.380952	1
high	3	0.142857	2
high	2	0.0952381	3
high	4	0.190476	4
high	2	0.0952381	5
high	1	0.047619	6
high	1	0.047619	7
moderate	625	0.232083	1
moderate	465	0.17267	2
moderate	357	0.132566	3
moderate	418	0.155217	4
moderate	275	0.102117	5
moderate	290	0.107687	6
moderate	263	0.0976606	7
modifier	1254	0.224089	1
modifier	884	0.15797	2
modifier	808	0.144389	3
modifier	758	0.135454	4
modifier	694	0.124017	5
modifier	575	0.102752	6
modifier	623	0.11133	7
high	7	0.304348	1
high	10	0.434783	2
high	2	0.0869565	3
high	1	0.0434783	4
high	3	0.130435	6
moderate	605	0.229167	1
moderate	470	0.17803	2
moderate	360	0.136364	3
moderate	393	0.148864	4
moderate	265	0.100379	5
moderate	279	0.105682	6
moderate	268	0.101515	7
modifier	1120	0.201439	1
modifier	1024	0.184173	2
modifier	830	0.149281	3
modifier	764	0.13741	4
modifier	627	0.11277	5
modifier	614	0.110432	6
modifier	581	0.104496	7
high	4	0.210526	1
high	6	0.315789	2
high	4	0.210526	3
high	2	0.105263	4
high	3	0.157895	5
moderate	542	0.222405	1
moderate	370	0.151826	2
moderate	352	0.14444	3
moderate	340	0.139516	4
moderate	292	0.119819	5
moderate	269	0.110382	6
moderate	272	0.111613	7
modifier	1063	0.203757	1
modifier	859	0.164654	2
modifier	823	0.157753	3
modifier	671	0.128618	4
modifier	621	0.119034	5
modifier	574	0.110025	6
modifier	606	0.116159	7
high	6	0.272727	1
high	6	0.272727	2
high	2	0.0909091	3
high	4	0.181818	4
high	2	0.0909091	5
high	2	0.0909091	6
moderate	533	0.21303	1
moderate	425	0.169864	2
moderate	364	0.145484	3
moderate	334	0.133493	4
moderate	312	0.1247	5
moderate	254	0.101519	6
moderate	280	0.11191	7
modifier	1153	0.214952	1
modifier	840	0.1566	2
modifier	829	0.154549	3
modifier	793	0.147837	4
modifier	637	0.118755	5
modifier	496	0.0924683	6
modifier	616	0.11484	7
high	12	0.48	1
high	4	0.16	2
high	3	0.12	3
high	4	0.16	4
high	2	0.08	5
moderate	657	0.242614	1
moderate	480	0.177253	2
moderate	393	0.145126	3
moderate	374	0.138109	4
moderate	261	0.0963811	5
moderate	296	0.109306	6
moderate	247	0.0912112	7
modifier	1211	0.216482	1
modifier	956	0.170897	2
modifier	818	0.146228	3
modifier	781	0.139614	4
modifier	619	0.110654	5
modifier	594	0.106185	6
modifier	615	0.109939	7
high	11	0.52381	1
high	3	0.142857	2
high	2	0.0952381	3
high	1	0.047619	4
high	4	0.190476	5
moderate	579	0.214286	1
moderate	489	0.180977	2
moderate	419	0.15507	3
moderate	368	0.136195	4
moderate	331	0.122502	5
moderate	266	0.0984456	6
moderate	250	0.0925241	7
modifier	1190	0.210025	1
modifier	973	0.171726	2
modifier	862	0.152136	3
modifier	758	0.13378	4
modifier	721	0.12725	5
modifier	566	0.0998941	6
modifier	596	0.105189	7

## Sheet: Figure 2E
category	Rxy
HIGH	0.494658
HIGH	0.483269
HIGH	0.52499
HIGH	0.503181
HIGH	0.569331
HIGH	0.541091
HIGH	0.54146
HIGH	0.533839
HIGH	0.608582
HIGH	0.549157
HIGH	0.52558
HIGH	0.526282
HIGH	0.540121
HIGH	0.516869
HIGH	0.540776
HIGH	0.568526
HIGH	0.539503
HIGH	0.527997
HIGH	0.575273
HIGH	0.477554
HIGH	0.540067
HIGH	0.534142
HIGH	0.532699
HIGH	0.531935
HIGH	0.565662
HIGH	0.55657
HIGH	0.533624
HIGH	0.497039
HIGH	0.488559
MODERATE	1.01942
MODERATE	1.02652
MODERATE	1.01711
MODERATE	1.02592
MODERATE	1.03398
MODERATE	1.02706
MODERATE	1.02149
MODERATE	1.01781
MODERATE	1.01936
MODERATE	1.01297
MODERATE	1.01158
MODERATE	1.01923
MODERATE	1.03041
MODERATE	1.02714
MODERATE	1.01988
MODERATE	1.02174
MODERATE	1.01973
MODERATE	1.01886
MODERATE	1.01898
MODERATE	1.02353
MODERATE	1.02564
MODERATE	1.0102
MODERATE	1.02039
MODERATE	1.02251
MODERATE	1.02602
MODERATE	1.02194
MODERATE	1.02513
MODERATE	1.02491
MODERATE	1.01892
LOW	1.03178
LOW	1.02684
LOW	1.02954
LOW	1.03283
LOW	1.03555
LOW	1.03164
LOW	1.02576
LOW	1.03725
LOW	1.03616
LOW	1.02527
LOW	1.03565
LOW	1.03461
LOW	1.0236
LOW	1.02994
LOW	1.03769
LOW	1.02964
LOW	1.03025
LOW	1.02024
LOW	1.03427
LOW	1.03684
LOW	1.0384
LOW	1.03437
LOW	1.03481
LOW	1.03046
LOW	1.03574
LOW	1.02805
LOW	1.03484
LOW	1.0297
LOW	1.03412
MODIFIER	0.988563
MODIFIER	0.992349
MODIFIER	0.996449
MODIFIER	0.989821
MODIFIER	1.00953
MODIFIER	0.988649
MODIFIER	0.99048
MODIFIER	0.999105
MODIFIER	0.999838
MODIFIER	0.993217
MODIFIER	0.996312
MODIFIER	0.996778
MODIFIER	0.995979
MODIFIER	0.997006
MODIFIER	0.998114
MODIFIER	1.00408
MODIFIER	0.994117
MODIFIER	0.992803
MODIFIER	1.00602
MODIFIER	0.998726
MODIFIER	0.995984
MODIFIER	0.988793
MODIFIER	0.997814
MODIFIER	0.995406
MODIFIER	0.998554
MODIFIER	0.994988
MODIFIER	0.999404
MODIFIER	0.993605
MODIFIER	0.997528

## Sheet: Figure 2F
count	species	category
6	Caib	high
7	Caib	high
6	Caib	high
5	Caib	high
6	Caib	high
8	Caib	high
7	Caib	high
11	Caib	high
8	Caib	high
5	Caib	high
8	Caib	high
8	Caib	high
6	Caib	high
6	Caib	high
6	Caib	high
7	Caib	high
12	Caib	high
6	Caib	high
8	Caib	high
7	Caib	high
4	Caib	high
6	Caib	high
6	Caib	high
9	Caib	high
9	Caib	high
8	Caib	high
10	Caib	high
10	Caib	high
6	Caib	high
12	Capy	high
10	Capy	high
15	Capy	high
15	Capy	high
1589	Caib	moderate
1606	Caib	moderate
1607	Caib	moderate
1405	Caib	moderate
1446	Caib	moderate
1514	Caib	moderate
1586	Caib	moderate
1500	Caib	moderate
1428	Caib	moderate
1429	Caib	moderate
1416	Caib	moderate
1485	Caib	moderate
1441	Caib	moderate
1447	Caib	moderate
1471	Caib	moderate
1559	Caib	moderate
1510	Caib	moderate
1472	Caib	moderate
1504	Caib	moderate
1562	Caib	moderate
1534	Caib	moderate
1333	Caib	moderate
1574	Caib	moderate
1506	Caib	moderate
1537	Caib	moderate
1533	Caib	moderate
1450	Caib	moderate
1498	Caib	moderate
1450	Caib	moderate
1482	Capy	moderate
1127	Capy	moderate
1334	Capy	moderate
1486	Capy	moderate
1589	Caib	moderate
1606	Caib	moderate
1607	Caib	moderate
1405	Caib	moderate
1446	Caib	moderate
1514	Caib	moderate
1586	Caib	moderate
1500	Caib	moderate
1428	Caib	moderate
1429	Caib	moderate
1416	Caib	moderate
1485	Caib	moderate
1441	Caib	moderate
1447	Caib	moderate
1471	Caib	moderate
1559	Caib	moderate
1510	Caib	moderate
1472	Caib	moderate
1504	Caib	moderate
1562	Caib	moderate
1534	Caib	moderate
1333	Caib	moderate
1574	Caib	moderate
1506	Caib	moderate
1537	Caib	moderate
1533	Caib	moderate
1450	Caib	moderate
1498	Caib	moderate
1450	Caib	moderate
2565	Caib	low
2687	Caib	low
2653	Caib	low
2334	Caib	low
2396	Caib	low
2498	Caib	low
2531	Caib	low
2436	Caib	low
2360	Caib	low
2294	Caib	low
2339	Caib	low
2462	Caib	low
2356	Caib	low
2388	Caib	low
2388	Caib	low
2530	Caib	low
2462	Caib	low
2410	Caib	low
2418	Caib	low
2490	Caib	low
2443	Caib	low
2205	Caib	low
2572	Caib	low
2417	Caib	low
2482	Caib	low
2429	Caib	low
2396	Caib	low
2408	Caib	low
2351	Caib	low
2428	Capy	low
1900	Capy	low
2241	Capy	low
2358	Capy	low
2565	Caib	low
2687	Caib	low
2653	Caib	low
2334	Caib	low
2396	Caib	low
2498	Caib	low
2531	Caib	low
2436	Caib	low
2360	Caib	low
2294	Caib	low
2339	Caib	low
2462	Caib	low
2356	Caib	low
2388	Caib	low
2388	Caib	low
2530	Caib	low
2462	Caib	low
2410	Caib	low
2418	Caib	low
2490	Caib	low
2443	Caib	low
2205	Caib	low
2572	Caib	low
2417	Caib	low
2482	Caib	low
2429	Caib	low
2396	Caib	low
2408	Caib	low
2351	Caib	low
3825	Caib	modifier
3898	Caib	modifier
3875	Caib	modifier
3436	Caib	modifier
3506	Caib	modifier
3658	Caib	modifier
3782	Caib	modifier
3486	Caib	modifier
3487	Caib	modifier
3486	Caib	modifier
3459	Caib	modifier
3642	Caib	modifier
3527	Caib	modifier
3550	Caib	modifier
3573	Caib	modifier
3702	Caib	modifier
3570	Caib	modifier
3617	Caib	modifier
3553	Caib	modifier
3697	Caib	modifier
3657	Caib	modifier
3228	Caib	modifier
3811	Caib	modifier
3547	Caib	modifier
3606	Caib	modifier
3683	Caib	modifier
3505	Caib	modifier
3555	Caib	modifier
3418	Caib	modifier
3593	Capy	modifier
2961	Capy	modifier
3312	Capy	modifier
3637	Capy	modifier
3825	Caib	modifier
3898	Caib	modifier
3875	Caib	modifier
3436	Caib	modifier
3506	Caib	modifier
3658	Caib	modifier
3782	Caib	modifier
3486	Caib	modifier
3487	Caib	modifier
3486	Caib	modifier
3459	Caib	modifier
3642	Caib	modifier
3527	Caib	modifier
3550	Caib	modifier
3573	Caib	modifier
3702	Caib	modifier
3570	Caib	modifier
3617	Caib	modifier
3553	Caib	modifier
3697	Caib	modifier
3657	Caib	modifier
3228	Caib	modifier
3811	Caib	modifier
3547	Caib	modifier
3606	Caib	modifier
3683	Caib	modifier
3505	Caib	modifier
3555	Caib	modifier
3418	Caib	modifier

## Sheet: Figure 3B
Population	PC1	PC2
am	33.2837	-0.177172
am	35.3895	-0.835239
am	33.9081	-3.82073
br	-3.26939	2.27298
br	-7.00088	6.71367
bo	-7.27027	-4.03665
bo	-6.68753	3.87841
bo	-4.35578	-3.00131
gp	0.992475	3.74045
gp	1.26639	3.79553
gp	3.25552	-1.09185
gp	3.40365	11.6352
gp	0.733481	8.18985
gp	4.8144	12.3387
gp	0.778066	11.8398
rh	-6.56826	5.90335
al	-7.53469	0.935988
al	-5.79068	4.95939
al	-7.3722	-0.171394
ob	-9.42065	12.9989
ob	-8.37005	13.966
br	-5.14691	6.75085
ob	-8.64797	6.61152
wh	-1.80563	-18.3708
wh	-4.81577	-17.1821
wh	-5.81533	-24.4128
pl	-5.10192	-17.9353
pl	-4.87549	-20.7744
pl	-7.97596	-4.72087

## Sheet: Figure 3C
population	nuc_div
al	0.000355763
am	0.000268391
bo	0.000345317
br	0.000375316
gp	0.000384844
ob	0.000323654
pl	0.000378124
wh	0.000355727

[truncated: 8 more sheets: Figure 3D, Figure 3E, Figure 4A, Figure 4B, Figure 5, Figure 6B, Figure 6C, Figure 6D]
